# Supplementary material for: Periodontal Disease and Oral Squamous Cell Carcinoma: A Systematic Review and Meta-Analysis of Risk and Survival Outcomes
Source: J Clin Med. 2026 Apr 21;15(8):3161. doi: 10.3390/jcm15083161 (PMC13117503; doi:10.3390/jcm15083161)
Supplement: Supplementary file 1 [file jcm-15-03161-s001.zip]

Archive with 2 entries (2 files):
- jcm-4171596-PRISMA_2020_checklist (1).pdf
- jcm-4171596-supplementary.pdf
